# Supplementary material for: Synthesis, Bioactivity and Molecular Docking of Nereistoxin Derivatives Containing Phosphonate
Source: Molecules. 2023 Jun 19;28(12):4846. doi: 10.3390/molecules28124846 (PMC10305189; doi:10.3390/molecules28124846)
Supplement: Supplementary file 1 [file molecules-28-04846-s001.zip]

Archive with 1 entries (1 files):
- molecules-2456597-supplementary.pdf
